# Supplementary material for: LncRNA SNHG4 Modulates EMT Signal and Antitumor Effects in Endometrial Cancer through Transcription Factor SP-1
Source: Biomedicines. 2023 Mar 27;11(4):1018. doi: 10.3390/biomedicines11041018 (PMC10135476; doi:10.3390/biomedicines11041018)
Supplement: Supplementary file 1 [file biomedicines-11-01018-s001.zip]

Archive with 1 entries (1 files):
- biomedicines-2278460-supplementary.pdf
